# Supplementary material for: Unique binding modes for the broad neutralizing activity of single-chain variable fragments (scFv) targeting CD4-induced epitopes
Source: Retrovirology. 2017 Sep 22;14:44. doi: 10.1186/s12977-017-0369-y (PMC5610415; doi:10.1186/s12977-017-0369-y)
Supplement: Supplementary file 1 — Additional file 1: Table S1. Sequence profile of cloned anti-CD4i mAbs. [file 12977_2017_369_MOESM1_ESM.xls]

## Sheet: Sheet1
Table S1. Sequence profile of cloned anti-CD4i mAbs.
Heavy chain
Abs	V-GENE	J-GENE	D-GENE	V-gene Somatic mutation (%)	J-gene Somatic mutation (%)	CDR1	CDR2	CDR3
916B2	IGHV1-69	IGHJ4	IGHD2-15	8.7	12.8	GDTFNNYA	ILTVFGIT	ARDSDLYCSGGSCFEI
4E9C	IGHV1-69	IGHJ6	IGHD3-22	6.3	12.9	GGTLSNYA	FIPMFGTP	VGGRDNDYYDSSDISSYYAMDV
25C4b	IGHV3-23	IGHJ4	IGHD3-22	10.1	6.3	GFTLGTYS	ISGSGDST	AKMPLWFAESLDYYDSSGSFWFSNYFDY
917B11	IGHV1-69	IGHJ6	IGHD3-10	5.2	12.9	GVTVSAYA	IIPMFATE	AGRSLEGADYYEAGTPYNVYYYYYVMDD
5D6S	IGHV1-69	IGHJ6	IGHD3-22	8.3	16.1	GGTFDTFT	IIPVLGTP	AGGGGEGDYYEGDIPLAGFYYYAMDV
12G10	IGHV1-69	IGHJ6	IGHD3-10	7.6	16.1	GGTFSNYG	VIPIVGGA	VGGREHDYYDSSNLNSYYAMVV
Light chain
Abs	V-GENE	J-GENE	V-gene Somatic mutation (%)	J-gene Somatic mutation (%)	CDR1	CDR2	CDR3
916B2	IGLV7-46	IGLJ3	5.9	0	TGAVTSDHY	GTS	LLSYSGARV
4E9C	IGKV3-15	IGKJ2	5.4	2.6	QSVSRK	DAS	QHYNNWPLLYT
25C4b	IGKV3-20	IGKJ4	6	0	QSVGSNF	GAS	QQYGRSPLT
917B11	IGLV1-51	IGLJ2 or IGLJ3	2.8	8.1	SSNIGNNY	DNN	GTWDSSLSAVV
5D6S	IGKV3-20	IGKJ4	6.7	2.9	QTVASNF	GAS	QQYANSPT
12G10	IGKV3-15	IGKJ2	5.7	5.1	QSVRSN	DAI	QQYNDWPPLYT
