# Supplementary material for: Unique binding modes for the broad neutralizing activity of single-chain variable fragments (scFv) targeting CD4-induced epitopes
Source: Retrovirology. 2017 Sep 22;14:44. doi: 10.1186/s12977-017-0369-y (PMC5610415; doi:10.1186/s12977-017-0369-y)
Supplement: Supplementary file 2 — Additional file 2: Table S2. Binding activity of anti-CD4i antibodies against monomeric gp120. [file 12977_2017_369_MOESM2_ESM.xls]

## Sheet: Sheet1
Table S2. Binding activity of anti-CD4i antibodies against monomeric gp120.
	EC50 (μg/mL)
Antibodies	916B2	916B2 + sCD4	4E9C	4E9C + sCD4	25C4b	25C4b + sCD4
IgG	0.102933	0.0590853	0.123881	0.09388	0.129785	0.0760951
Fab	0.149103	0.100566	0.155028	0.138165	0.109623	0.0782276
scFv	0.131004	0.0931837	0.13035	0.105373	0.144005	0.101843
